# Supplementary material for: ISOpureR: an R implementation of a computational purification algorithm of mixed tumour profiles
Source: BMC Bioinformatics. 2015 May 14;16:156. doi: 10.1186/s12859-015-0597-x (PMC4429941; doi:10.1186/s12859-015-0597-x)
Supplement: Additional file 10 — ISOpureR R package as a Linux-compatible file. [file 12859_2015_597_MOESM10_ESM.zip]

Archive with 1 entries (1 files):
- 8455642415072733_add10.gz
